# Supplementary material for: DNA Methylation Characteristics of Primary Melanomas with Distinct Biological Behaviour
Source: PLoS One. 2014 May 15;9(5):e96612. doi: 10.1371/journal.pone.0096612 (PMC4022506; doi:10.1371/journal.pone.0096612)
Supplement: Table S1 — Differentially methylated gene lists specific for the Breslow thickness, ulceration, metastatic capacity and histologic subtype in primary melanomas. (XLSX) [file pone.0096612.s002.xlsx]

## Sheet: BRESLOW_THICKNESS
BRESLOW THICKNESS
Increase iof methylation is marked with red
Decrease of methylation is marked with blue
No.	Parametric p-value	FDR	Geom mean of ratios in melanomas larger than 4mm	Geom mean of ratios in melanomas smaller than 4mm	Relative difference	UniqueID	Symbol	EntrezID	Distance to Transcriptional Start Site	Parf of CpG Island
1	5.6e-06	0.00501	1.33	8.06	0.16	EMR3_E61_F			61	0
2	1.72e-05	0.0077	0.16	0.6	0.27	MMP14_P208_R	MMP14	4323	-208	0
3	5.99e-05	0.0139	0.1	0.26	0.4	ERBB3_P870_R	ERBB3	2065	-870	1
4	6.22e-05	0.0139	0.14	0.23	0.58	PKD2_P336_R	PKD2	5311	-336	1
5	0.0001106	0.0181	1.27	3.92	0.33	CEACAM1_P44_R	CEACAM1	634	-44	0
6	0.0001527	0.0181	0.12	0.34	0.35	TNK1_P41_R	TNK1	8711	-41	1
7	0.0001669	0.0181	0.046	0.13	0.35	CEACAM1_E57_R	CEACAM1	634	57	0
8	0.0001875	0.0181	0.66	5.19	0.13	SLC22A18_P216_R	SLC22A18	5002	-216	0
9	0.000196	0.0181	2.94	7.95	0.37	MMP9_P189_F	MMP9	4318	-189	0
10	0.0002019	0.0181	0.041	0.057	0.72	EPHB2_E297_F	EPHB2	2048	297	1
11	0.0003331	0.0212	16.21	74.74	0.22	LCN2_P141_R	LCN2	3934	-141	0
12	0.0003372	0.0212	0.031	0.072	0.42	TYRO3_P501_F	TYRO3	7301	-501	0
13	0.0003498	0.0212	0.17	0.61	0.27	IL8_E118_R	IL8	3576	118	0
14	0.0003665	0.0212	0.7	3.1	0.23	MMP14_P13_F	MMP14	4323	-13	1
15	0.0003691	0.0212	0.19	1.11	0.17	SEPT9_P374_F	SEPT9	10801	-374	1
16	0.0003782	0.0212	0.081	0.14	0.59	PLXDC2_E337_F	PLXDC2	84898	337	1
17	0.0004501	0.0237	0.049	0.13	0.37	PDGFRA_P1429_F	PDGFRA	5156	-1429	1
18	0.0007143	0.0355	0.077	0.15	0.52	MATK_P64_F	MATK	4145	-64	1
19	0.0007559	0.0356	3.14	9.38	0.33	HRASLS_P353_R	HRASLS	57110	-353	1
20	0.0009196	0.0412	15.76	52.53	0.3	SLC22A18_P472_R	SLC22A18	5002	-472	0
21	0.0010254	0.0437	0.54	1.83	0.29	COL1A1_P5_F	COL1A1	1277	-5	1
22	0.0011234	0.0457	19.69	52.01	0.38	GABRG3_E123_R	GABRG3	2567	123	0
23	0.0015297	0.0585	0.037	0.086	0.43	RAB32_E314_R	RAB32	10981	314	1
24	0.0015674	0.0585	0.82	5.83	0.14	EVI2A_P94_R	EVI2A	2123	-94	0
25	0.0017022	0.0609	0.11	0.21	0.53	MLF1_E243_F	MLF1	4291	243	1
26	0.0020598	0.0704	28.12	14.09	2	MMP19_P306_F	MMP19		-306	0
27	0.0021244	0.0704	0.11	0.17	0.66	MCAM_P169_R	MCAM	4162	-169	1
28	0.0022682	0.0723	1.08	3.27	0.33	HLA-DPA1_P205_R	HLA-DPA1	3113	-205	0
29	0.0023415	0.0723	0.076	0.22	0.34	TUSC3_E29_R	TUSC3	7991	29	1
30	0.0024948	0.0744	2.68	5.07	0.53	SPI1_E205_F	SPI1	6688	205	1
31	0.0026561	0.0767	24.02	74.02	0.32	PI3_P274_R	PI3	5266	-274	0
32	0.0028823	0.0806	3.49	7.12	0.49	SLC5A5_E60_F	SLC5A5	6528	60	1
33	0.0032837	0.0891	0.2	0.48	0.42	MCAM_P265_R	MCAM	4162	-265	1
34	0.0036087	0.095	0.064	0.085	0.75	EPHA5_E158_R	EPHA5	2044	158	1
35	0.003825	0.097	0.12	0.27	0.43	DCC_P471_R	DCC	1630	-471	1
36	0.003945	0.097	0.1	0.19	0.52	IHH_P246_R	IHH	3549	-246	1
37	0.0040188	0.097	73.06	107.76	0.68	HSPA2_P162_R	HSPA2	3306	-162	0
38	0.0042101	0.097	4.55	12.98	0.35	SYK_P584_F	SYK	6850	-584	0
39	0.0042284	0.097	7.29	22.19	0.33	LCN2_P86_R	LCN2	3934	-86	0
40	0.0046446	0.103	5.39	10.8	0.5	CSF3R_P472_F	CSF3R	1441	-472	0
41	0.0046965	0.103	22.19	60.1	0.37	HLA-DPA1_E35_R	HLA-DPA1	3113	35	0
42	0.004927	0.105	1.3	2.09	0.62	EPHA5_P66_F	EPHA5	2044	-66	1
43	0.0052947	0.11	0.6	1.5	0.4	SEMA3A_P658_R	SEMA3A	10371	-658	0
44	0.005457	0.111	0.057	0.084	0.68	PTPRG_P476_F	PTPRG	5793	-476	1
45	0.0061376	0.119	2.35	6.75	0.35	GRB7_E71_R	GRB7	2886	71	0
46	0.0062312	0.119	30.23	9.21	3.28	LTA_E28_R	LTA	4049	28	0
47	0.0062593	0.119	95.86	77.32	1.24	ASB4_P52_R	ASB4	51666	-52	0
48	0.0070871	0.132	0.48	0.25	1.96	GPX1_P194_F	GPX1	2876	-194	1
49	0.0073372	0.134	0.16	0.25	0.65	DCC_P177_F	DCC	1630	-177	1
50	0.0074906	0.134	0.37	1.05	0.36	GP1BB_E23_F	GP1BB	2812	23	1
51	0.0080037	0.14	15.87	37.33	0.43	AGXT_P180_F	AGXT	189	-180	0
52	0.0083799	0.144	0.018	0.046	0.38	ADAMTS12_P250_R	ADAMTS12	81792	-250	1
53	0.0092646	0.156	0.048	0.066	0.73	CDK10_E74_F	CDK10	8558	74	1
54	0.0094254	0.156	13.47	4.89	2.76	NBL1_P24_F	NBL1	4681	-24	0
55	0.0097887	0.159	0.23	0.29	0.8	KRAS_P651_F	KRAS	3845	-651	1
56	0.0099619	0.159	0.043	0.06	0.72	CDKN1A_E101_F	CDKN1A	1026	101	1

## Sheet: METASTASIS
Metastatic capacity (follow-up period: 5 years)
Increase iof methylation is marked with red
Decrease of methylation is marked with blue
No.	Parametric p-value	FDR	Geom mean of ratios in metastatic melanomas	Geom mean of ratios in non-metastatic	Relative difference	UniqueID	Symbol	EntrezID	Distance to Transcriptional Start Site	Parf of CpG Island
1	0.0001791	0.0738	0.07	0.096	0.73	IRF7_P277_R	IRF7	3665	-277	1
2	0.0002887	0.0738	27.04	12.38	2.18	MMP19_P306_F	MMP19		-306	0
3	0.0003099	0.0738	0.2	0.7	0.29	IL8_E118_R	IL8	3576	118	0
4	0.0003334	0.0738	0.056	0.086	0.65	FGFR1_E317_F	FGFR1		317	1
5	0.0004125	0.0738	0.15	0.24	0.62	PKD2_P336_R	PKD2	5311	-336	1
6	0.0007175	0.107	3.46	8.52	0.41	MMP9_P189_F	MMP9	4318	-189	0
7	0.001095	0.14	60.72	23.96	2.53	AATK_E63_R	AATK		63	0
8	0.0012575	0.141	0.25	1.25	0.2	SEPT9_P374_F	SEPT9	10801	-374	1
9	0.0017848	0.164	1.6	3.8	0.42	KRAS_E82_F	KRAS	3845	82	1
10	0.0018301	0.164	0.089	0.14	0.63	PLXDC2_E337_F	PLXDC2	84898	337	1
11	0.0027612	0.177	2.14	7.49	0.29	EMR3_E61_F	EMR3		61	0
12	0.0028547	0.177	0.35	0.48	0.74	FGF9_P1404_F	FGF9	2254	-1404	1
13	0.0029845	0.177	0.036	0.074	0.49	TYRO3_P501_F	TYRO3	7301	-501	0
14	0.003026	0.177	21.93	6.44	3.4	AATK_P709_R	AATK		-709	1
15	0.0033631	0.177	0.94	3.24	0.29	MMP14_P13_F	MMP14	4323	-13	1
16	0.0033876	0.177	3.67	9.37	0.39	GABRG3_P75_F	GABRG3	2567	-75	0
17	0.003388	0.177	0.066	0.088	0.75	EPHA5_E158_R	EPHA5	2044	158	1
18	0.0035554	0.177	0.11	0.19	0.56	MMP9_P237_R	MMP9	4318	-237	0
19	0.0045843	0.208	25.29	59.43	0.43	SPI1_P48_F	SPI1	6688	-48	0
20	0.0046431	0.208	2.96	5.34	0.55	SPI1_E205_F	SPI1	6688	205	1
21	0.0052326	0.223	0.043	0.09	0.48	RAB32_E314_R	RAB32	10981	314	1
22	0.0058127	0.236	0.064	0.095	0.67	RASGRF1_E16_F	RASGRF1	5923	16	1
23	0.0064959	0.24	6.23	1.45	4.3	WNT10B_P823_R	WNT10B	7480	-823	1
24	0.0066384	0.24	0.023	0.044	0.51	CASP3_P420_R	CASP3	836	147	1
25	0.0067145	0.24	1.69	3.8	0.44	CEACAM1_P44_R	CEACAM1	634	-44	0
26	0.0084435	0.289	1.11	4.92	0.23	SLC22A18_P216_R	SLC22A18	5002	-216	0
27	0.0087821	0.289	11.71	5.03	2.33	IL1RN_P93_R	IL1RN	3557	-93	0
28	0.0097452	0.289	0.27	0.54	0.49	FANCE_P356_R	FANCE	2178	-356	1

## Sheet: ULCERATION
ULCERATION
Increase iof methylation is marked with red
Decrease of methylation is marked with blue
No.	Parametric p-value	FDR	Geom mean of ratios in ulcerated melanomas	Geom mean of ratios in non-ulcerated	Relative difference	UniqueID	Symbol	EntrezID	Distance to Transcriptional Start Site	Parf of CpG Island
1	9.9e-06	0.00886	0.67	6.8	0.098	SLC22A18_P216_R	SLC22A18	5002	-216	0
2	4.62e-05	0.0155	0.19	1.37	0.14	SEPT9_P374_F	SEPT9	10801	-374	1
3	5.19e-05	0.0155	0.72	3.68	0.2	MMP14_P13_F	MMP14	4323	-13	1
4	0.0002047	0.0319	5.18	12.31	0.42	CSF3R_P472_F	CSF3R	1441	-472	0
5	0.0002503	0.0319	32.84	7.26	4.52	LTA_E28_R	LTA	4049	28	0
6	0.0002507	0.0319	16.43	59.6	0.28	SLC22A18_P472_R	SLC22A18	5002	-472	0
7	0.0002598	0.0319	2.66	5.57	0.48	SPI1_E205_F	SPI1	6688	205	1
8	0.0003156	0.0319	0.12	0.26	0.44	ERBB3_P870_R	ERBB3	2065	-870	1
9	0.0004063	0.0319	0.063	0.089	0.71	EPHA5_E158_R	EPHA5	2044	158	1
10	0.0004115	0.0319	11.83	3.29	3.6	RAN_P581_R	RAN	5901	-581	1
11	0.0004456	0.0319	0.19	0.65	0.29	IL8_E118_R	IL8	3576	118	0
12	0.0005009	0.0319	10.45	26.64	0.39	PECAM1_E32_R	PECAM1	5175	32	1
13	0.0005072	0.0319	0.09	0.14	0.66	E2F3_P840_R	E2F3	1871	-840	1
14	0.0005219	0.0319	12.51	36.42	0.34	MPO_E302_R	MPO	4353	302	0
15	0.0005343	0.0319	0.13	0.35	0.38	TNK1_P41_R	TNK1	8711	-41	1
16	0.0006093	0.033	0.016	0.044	0.36	TP73_E155_F	TP73	7161	155	1
17	0.0006262	0.033	24.53	84.65	0.29	PI3_P274_R	PI3	5266	-274	0
18	0.0010723	0.0533	0.043	0.057	0.75	EPHB2_E297_F	EPHB2	2048	297	1
19	0.0011891	0.056	0.94	6.74	0.14	EVI2A_P94_R	EVI2A	2123	-94	0
20	0.0015447	0.0691	3.41	7.97	0.43	MMP9_P189_F	MMP9	4318	-189	0
21	0.0016651	0.071	0.21	0.57	0.38	MMP14_P208_R	MMP14	4323	-208	0
22	0.0018694	0.0761	70.49	32.89	2.14	LCK_E28_F	LCK	3932	28	1
23	0.0022024	0.083	0.083	0.15	0.55	MATK_P64_F	MATK	4145	-64	1
24	0.0022253	0.083	1.99	7.14	0.28	EMR3_E61_F	EMR3		61	0
25	0.0033658	0.117	4.63	15.27	0.3	HOXA5_P1324_F	HOXA5	3202	-1324	1
26	0.0034126	0.117	4.89	14.02	0.35	SYK_P584_F	SYK	6850	-584	0
27	0.0035637	0.118	3.72	7.39	0.5	SLC5A5_E60_F	SLC5A5	6528	60	1
28	0.0038353	0.118	20.99	72.8	0.29	LCN2_P141_R	LCN2	3934	-141	0
29	0.0038367	0.118	0.057	0.13	0.44	PDGFRA_P1429_F	PDGFRA	5156	-1429	1
30	0.0040761	0.122	0.85	1.6	0.53	TNK1_P221_F	TNK1	8711	-221	1
31	0.0042385	0.122	0.074	0.14	0.52	ABL1_P53_F	ABL1	25	-53	1
32	0.0044323	0.124	7.99	23.75	0.34	LCN2_P86_R	LCN2	3934	-86	0
33	0.0050332	0.127	7	16.72	0.42	TIE1_E66_R	TIE1	7075	66	0
34	0.0051026	0.127	0.15	0.23	0.68	PKD2_P336_R	PKD2	5311	-336	1
35	0.005227	0.127	25.81	13.86	1.86	MMP19_P306_F	MMP19		-306	0
36	0.0052399	0.127	0.13	0.28	0.45	DCC_P471_R	DCC	1630	-471	1
37	0.0052404	0.127	3.01	7.8	0.39	SEPT9_P58_R	SEPT9	10801	-58	1
38	0.0054813	0.128	0.2	0.3	0.65	PALM2-AKAP2_P183_R	PALM2-AKAP2	445815	-313	1
39	0.0056944	0.128	0.09	0.19	0.49	ERCC1_P440_R	ERCC1	2067	-440	1
40	0.0057924	0.128	14.72	21.97	0.67	EGF_P242_R	EGF	1950	-242	0
41	0.0059886	0.128	1.82	4.08	0.44	HBII-52_E142_F	SNORD115-1	338433	142	0
42	0.0060112	0.128	0.32	0.62	0.52	SPARC_P195_F	SPARC	6678	-195	0
43	0.006511	0.136	0.12	0.14	0.85	CTNNA1_P382_R	CTNNA1	1495	-382	1
44	0.0069379	0.139	7	16.05	0.44	TMPRSS4_P552_F	TMPRSS4	56649	-552	0
45	0.0069745	0.139	7.21	23.49	0.31	PGR_E183_R	PGR	5241	183	0
46	0.007184	0.14	0.044	0.061	0.71	CDKN1A_E101_F	CDKN1A	1026	101	1
47	0.0077282	0.142	0.31	0.84	0.37	HTR1B_E232_R	HTR1B	3351	232	1
48	0.0077897	0.142	0.19	0.33	0.59	TYRO3_P366_F	TYRO3	7301	-366	1
49	0.0078122	0.142	0.22	0.36	0.62	P2RX7_P119_R	P2RX7		-119	0
50	0.0079161	0.142	0.12	0.21	0.58	MLF1_E243_F	MLF1	4291	243	1
51	0.0081179	0.142	1.91	0.82	2.34	E2F5_P516_R	E2F5	1875	-516	1
52	0.0093064	0.157	0.049	0.067	0.73	CDK10_E74_F	CDK10	8558	74	1
53	0.0094069	0.157	76.11	103.24	0.74	HLA-DOB_P1114_R	HLA-DOB	3112	-1114	0
54	0.0094608	0.157	44.38	21.19	2.09	WEE1_P924_R	WEE1	7465	-924	0
55	0.0097514	0.159	7.72	4.87	1.59	C4B_E171_F	C4B		171	0
56	0.0099344	0.159	0.28	0.11	2.65	CEBPA_P1163_R	CEBPA	1050	NA	1

## Sheet: HISTOLOGIC_SUBTYPE
HISTOLOGIC SUBTYPE
Increase iof methylation is marked with red
Decrease of methylation is marked with blue
No.	Parametric p-value	FDR	Geom mean of ratios in nodular melanomas	Geom mean of ratios in superficial spreading melanomas	Relative difference	UniqueID	Symbol	EntrezID	Distance to Transcriptional Start Site	Parf of CpG Island
1	0.0002157	0.152	3.28	5.12	0.64	LMTK2_P1034_F	LMTK2	22853	-1034	0
2	0.0004854	0.152	30.07	7.04	4.27	AATK_P709_R	AATK		-709	1
3	0.0006996	0.152	29.82	13.96	2.14	MMP19_P306_F	MMP19		-306	0
4	0.0007049	0.152	18.72	51.69	0.36	GABRG3_E123_R	GABRG3	2567	123	0
5	0.0009665	0.152	2.03	6.17	0.33	PGR_P790_F	PGR	5241	-790	0
6	0.0010637	0.152	0.1	0.075	1.39	POMC_P53_F	POMC	5443	-53	1
7	0.0013798	0.152	15.55	50.59	0.31	SLC22A18_P472_R	SLC22A18	5002	-472	0
8	0.0017386	0.152	69	27.44	2.51	AATK_E63_R	AATK		63	0
9	0.0021607	0.152	2.93	6.59	0.44	NOS3_P38_F	NOS3	4846	-38	0
10	0.0021634	0.152	0.56	1.37	0.41	ELL_P693_F	ELL	8178	-693	1
11	0.0022497	0.152	0.18	0.57	0.32	IL8_E118_R	IL8	3576	118	0
12	0.0022853	0.152	0.078	0.14	0.54	MATK_P64_F	MATK	4145	-64	1
13	0.002342	0.152	4.68	1.06	4.43	HOXA11_E35_F	HOXA11	3207	35	1
14	0.002963	0.152	0.21	0.97	0.21	SEPT9_P374_F	SEPT9	10801	-374	1
15	0.0031124	0.152	0.26	0.12	2.25	FGF8_P473_F	FGF8	2253	-473	1
16	0.0031853	0.152	1.13	0.66	1.72	IRF5_E101_F	IRF5	3663	101	1
17	0.0032302	0.152	15.37	2.51	6.13	HOXA9_E252_R	HOXA9		252	1
18	0.0034368	0.152	1.04	0.2	5.08	KIT_P405_F	KIT	3815	-405	1
19	0.0040743	0.152	6.04	21.84	0.28	PGR_E183_R	PGR	5241	183	0
20	0.0043891	0.152	0.07	0.09	0.77	IRF7_P277_R	IRF7	3665	-277	1
21	0.0045714	0.152	0.82	4.21	0.19	SLC22A18_P216_R	SLC22A18	5002	-216	0
22	0.0047463	0.152	13.93	5.49	2.54	IL1RN_P93_R	IL1RN	3557	-93	0
23	0.0048047	0.152	8.29	5.57	1.49	MXI1_P1269_F	MXI1	4601	-1269	1
24	0.0048393	0.152	14.59	4.84	3.02	NBL1_P24_F	NBL1	4681	-24	0
25	0.0049191	0.152	4.44	9.1	0.49	KRT1_P798_R	KRT1	3848	-798	0
26	0.0049206	0.152	5.42	0.72	7.54	MAP3K1_E81_F	MAP3K1		81	1
27	0.0050574	0.152	4.64	12.78	0.36	TFF2_P178_F	TFF2	7032	-178	0
28	0.0051178	0.152	1.83	6.17	0.3	EMR3_E61_F	EMR3		61	0
29	0.0051307	0.152	0.8	2.7	0.3	MMP14_P13_F	MMP14	4323	-13	1
30	0.0051874	0.152	0.16	0.25	0.64	DCC_P177_F	DCC	1630	-177	1
31	0.0052636	0.152	2.65	0.85	3.1	FZD9_E458_F	FZD9	8326	458	1
32	0.0055036	0.152	4.46	14.41	0.31	RIPK1_P744_R	RIPK1	8737	-744	0
33	0.0056252	0.152	8.97	4.85	1.85	CSF1R_P73_F	CSF1R	1436	-73	0
34	0.006112	0.152	0.28	0.13	2.1	MGMT_P281_F	MGMT	4255	-281	1
35	0.0062975	0.152	0.23	0.4	0.58	RUNX1T1_P103_F	RUNX1T1	862	-103	1
36	0.006408	0.152	6.23	1.24	5.02	TNFRSF10A_P171_F	TNFRSF10A	8797	70	1
37	0.0066185	0.152	0.39	0.12	3.12	TJP1_P390_F	TJP1	7082	-390	1
38	0.0066264	0.152	16.28	7.39	2.2	FGFR3_P1152_R	FGFR3	2261	-1152	1
39	0.0066347	0.152	0.27	0.14	1.92	TJP1_P326_R	TJP1	7082	-326	1
40	0.0070373	0.157	1.13	0.33	3.4	CD81_P211_F	CD81	975	-211	1
41	0.0075823	0.166	18.66	6.25	2.99	MST1R_E42_R	MST1R	4486	42	1
42	0.0077807	0.166	3.87	2.3	1.68	LEFTY2_P561_F	LEFTY2	7044	-561	0
43	0.0079985	0.166	0.34	0.16	2.07	EPHB6_E342_F	EPHB6	2051	342	1
44	0.0085793	0.17	11.49	33.31	0.34	S100A12_P1221_R	S100A12	6283	-1221	0
45	0.0087402	0.17	23.82	12.73	1.87	SLC22A3_P634_F	SLC22A3	6581	-634	1
46	0.0089654	0.17	1.28	0.28	4.53	DIO3_P674_F	DIO3	1735	-674	1
47	0.0089993	0.17	0.043	0.055	0.79	EPHB2_E297_F	EPHB2	2048	297	1
48	0.0091353	0.17	9.31	39.36	0.24	PGR_P456_R	PGR	5241	-456	0
49	0.0093387	0.171	0.34	0.45	0.76	FGF9_P1404_F	FGF9	2254	-1404	1
50	0.0096424	0.173	0.16	0.058	2.73	TIMP3_seq_7_S38_F	TIMP3	7078	NA	1
51	0.0099707	0.175	6.43	2.54	2.53	CRIP1_P274_F	CRIP1	1396	-274	1
