# Supplementary material for: DNA Methylation Characteristics of Primary Melanomas with Distinct Biological Behaviour
Source: PLoS One. 2014 May 15;9(5):e96612. doi: 10.1371/journal.pone.0096612 (PMC4022506; doi:10.1371/journal.pone.0096612)
Supplement: Table S2 — Differentially methylated genes of Cell communication and ECM-receptor interaction networks in BRAFV600E mutant primary melanoma samples. (XLSX) [file pone.0096612.s003.xlsx]

## Sheet: BRAF_gene_set
Supplementary Table 2
Differentially methylated gene sets associated with BRAFV600E mutation
No.	KEGG Pathway description	UniqueID	Symbol	Name	EntrezID	Distance To Transcriptional Start Site	Part of CpG Island	Geom mean of ratios in class 1	Geom mean of ratios in class 2	Fold-change
1	Cell Communication	GJB2_P791_R	GJB2	gap junction protein, beta 2, 26kDa	2706	-791	YES	1.29	0.33	3.88
2	Cell Communication	COL1A2_P407_R	COL1A2	collagen, type I, alpha 2	1278	-407	NO	14.2	5.59	2.54
3	Cell Communication	THBS1_E207_R	THBS1	thrombospondin 1	7057	207	YES	0.96	0.2	4.76
4	Cell Communication	COL1A2_E299_F	COL1A2	collagen, type I, alpha 2	1278	299	YES	3.36	0.98	3.44
5	Cell Communication	COL1A2_P48_R	COL1A2	collagen, type I, alpha 2	1278	-48	YES	5.5	0.99	5.53
6	Cell Communication	ITGB4_E144_F	ITGB4	integrin, beta 4	3691	144	YES	0.076	0.06	1.27
7	Cell Communication	LAMC1_P808_F	LAMC1	laminin, gamma 1 (formerly LAMB2)	3915	-808	YES	0.2	0.15	1.32
8	Cell Communication	GJB2_E43_F	GJB2	gap junction protein, beta 2, 26kDa	2706	43	YES	0.047	0.096	0.49
9	Cell Communication	LAMC1_E466_R	LAMC1	laminin, gamma 1 (formerly LAMB2)	3915	466	YES	0.033	0.019	1.75
10	Cell Communication	KRT13_P341_R	KRT13	keratin 13	3860	-341	NO	55.17	78.5	0.7
11	Cell Communication	GJB2_P931_R	GJB2	gap junction protein, beta 2, 26kDa	2706	-931	YES	5.47	3.38	1.62
12	Cell Communication	COL1A1_P117_R	COL1A1	collagen, type I, alpha 1	1277	-117	YES	0.94	1.44	0.65
13	Cell Communication	KRT1_P798_R	KRT1	keratin 1	3848	-798	NO	5.56	7.67	0.72
14	Cell Communication	DSG1_P159_R	DSG1	desmoglein 1	1828	-159	NO	1.92	2.91	0.66
15	Cell Communication	TNC_P57_F	TNC	tenascin C	3371	-57	YES	0.12	0.11	1.17
16	Cell Communication	THBS1_P500_F	THBS1	thrombospondin 1	7057	-500	YES	0.059	0.045	1.32
17	Cell Communication	DSG1_E292_F	DSG1	desmoglein 1	1828	292	NO	8.08	9.51	0.85
18	Cell Communication	THBS2_P605_R	THBS2	thrombospondin 2	7058	-605	NO	5.9	4.18	1.41
19	Cell Communication	VIM_P343_R	VIM	vimentin	7431	-343	YES	0.053	0.05	1.07
20	Cell Communication	COL1A1_P5_F	COL1A1	collagen, type I, alpha 1	1277	-5	YES	1.3	0.98	1.33
21	Cell Communication	KRT5_P308_F	KRT5	keratin 5	3852	-308	NO	7.58	9.07	0.84
22	Cell Communication	DES_E228_R	DES	desmin	1674	228	YES	0.76	0.63	1.21
23	Cell Communication	LAMB1_E144_R	LAMB1	laminin, beta 1	3912	144	YES	0.26	0.27	0.94
24	Cell Communication	ITGA6_P718_R	ITGA6	integrin, alpha 6	3655	-718	YES	99.43	94.69	1.05
25	Cell Communication	COL6A1_P425_F	COL6A1	collagen, type VI, alpha 1	1291	-425	YES	0.15	0.14	1.04
26	Cell Communication	SPP1_E140_R	SPP1	secreted phosphoprotein 1	6696	140	NO	1.38	1.54	0.89
27	Cell Communication	DSC2_P407_R	DSC2	desmocollin 2	1824	-407	NO	29.64	31.24	0.95
28	Cell Communication	DSC2_E90_F	DSC2	desmocollin 2	1824	90	YES	0.93	0.89	1.04
1	ECM-receptor interaction	COL1A2_P407_R	COL1A2	collagen, type I, alpha 2	1278	-407	NO	14.2	5.59	2.54
2	ECM-receptor interaction	THBS1_E207_R	THBS1	thrombospondin 1	7057	207	YES	0.96	0.2	4.76
3	ECM-receptor interaction	COL1A2_E299_F	COL1A2	collagen, type I, alpha 2	1278	299	YES	3.36	0.98	3.44
4	ECM-receptor interaction	COL1A2_P48_R	COL1A2	collagen, type I, alpha 2	1278	-48	YES	5.5	0.99	5.53
5	ECM-receptor interaction	ITGB4_E144_F	ITGB4	integrin, beta 4	3691	144	YES	0.076	0.06	1.27
6	ECM-receptor interaction	LAMC1_P808_F	LAMC1	laminin, gamma 1 (formerly LAMB2)	3915	-808	YES	0.2	0.15	1.32
7	ECM-receptor interaction	LAMC1_E466_R	LAMC1	laminin, gamma 1 (formerly LAMB2)	3915	466	YES	0.033	0.019	1.75
8	ECM-receptor interaction	ITGB1_P451_F	ITGB1	integrin, beta 1 (fibronectin receptor, beta polypeptide, antigen CD29 includes MDF2, MSK12)	3688	-451	YES	0.12	0.1	1.23
9	ECM-receptor interaction	COL1A1_P117_R	COL1A1	collagen, type I, alpha 1	1277	-117	YES	0.94	1.44	0.65
10	ECM-receptor interaction	TNC_P57_F	TNC	tenascin C	3371	-57	YES	0.12	0.11	1.17
11	ECM-receptor interaction	THBS1_P500_F	THBS1	thrombospondin 1	7057	-500	YES	0.059	0.045	1.32
12	ECM-receptor interaction	GP1BB_E23_F	GP1BB	glycoprotein Ib (platelet), beta polypeptide	2812	23	YES	0.52	0.75	0.7
13	ECM-receptor interaction	THBS2_P605_R	THBS2	thrombospondin 2	7058	-605	NO	5.9	4.18	1.41
14	ECM-receptor interaction	CD44_E26_F	CD44	CD44 molecule (Indian blood group)	960	26	YES	0.09	0.085	1.05
15	ECM-receptor interaction	COL1A1_P5_F	COL1A1	collagen, type I, alpha 1	1277	-5	YES	1.3	0.98	1.33
16	ECM-receptor interaction	LAMB1_E144_R	LAMB1	laminin, beta 1	3912	144	YES	0.26	0.27	0.94
17	ECM-receptor interaction	ITGA6_P718_R	ITGA6	integrin, alpha 6	3655	-718	YES	99.43	94.69	1.05
18	ECM-receptor interaction	COL6A1_P425_F	COL6A1	collagen, type VI, alpha 1	1291	-425	YES	0.15	0.14	1.04
19	ECM-receptor interaction	SPP1_E140_R	SPP1	secreted phosphoprotein 1	6696	140	NO	1.38	1.54	0.89
20	ECM-receptor interaction	ITGA2_E120_F	ITGA2	integrin, alpha 2 (CD49B, alpha 2 subunit of VLA-2 receptor)	3673	120	YES	0.12	0.11	1.02
