# Supplementary material for: DNA Methylation Characteristics of Primary Melanomas with Distinct Biological Behaviour
Source: PLoS One. 2014 May 15;9(5):e96612. doi: 10.1371/journal.pone.0096612 (PMC4022506; doi:10.1371/journal.pone.0096612)
Supplement: Table S3 — Copy number alterations associated with Breslow thickness in primary melanomas. (XLSX) [file pone.0096612.s004.xlsx]

## Sheet: Breslow_Gistic
Supplementary Table 3
Frequent copy number (CN) alterationsof primary melanomas associated with Breslow thickness
Region	Type of CN alteration	Q-Bound	G-Score
chr1:103,945,640-104,115,640	Loss	0.0162452	2.941
chr4:132,814,794-133,128,048	Loss	0.00197959	3.823
chr7:61,060,787-61,528,861	Loss	0.0273433	2.793
chr9:45,309,492-46,508,968	Loss	0.0129274	3.1915
chr9:67,589,512-68,129,501	Loss	0.0134109	3.0725
chr14:18,138,113-18,227,290	Loss	0.0270653	2.8235
chr21:9,882,805-10,202,296	Loss	0.000625369	4.112
chr11:68,712,379-69,473,364	Gain	0.0220671	4.01
